# Supplementary material for: Molecular Mechanisms of Phytochemicals from Chaga Mushroom (Inonotus obliquus) Against Colorectal Cancer: Insights from Network Pharmacology, Molecular Docking, and Bioinformatics
Source: Int J Mol Sci. 2025 Aug 8;26(16):7664. doi: 10.3390/ijms26167664 (PMC12386236; doi:10.3390/ijms26167664)
Supplement: Supplementary file 1 [file ijms-26-07664-s001.zip]

Archive with 1 entries (1 files):
- ijms-3767972-supplementary.pdf
